# Supplementary material for: redbiom: a Rapid Sample Discovery and Feature Characterization System
Source: mSystems. 2019 Jun 25;4(4):e00215-19. doi: 10.1128/mSystems.00215-19 (PMC6593222; doi:10.1128/mSystems.00215-19)
Supplement: TEXT S1 [file mSystems.00215-19-s0001.txt]

#!/bin/bash

set -e

source activate redbiom

ctx=Deblur-Illumina-16S-V4-90nt-99d1d8

mkdir $1
pushd $1

# for each sequence in the fasta file
for sequence in $(sort ../${2} | grep -v "^>" | cut -c 1-90 | uniq); 
do 
    # gather the samples that contain the feature
    # filter out singletons
    # filter out any sample that is associated with study 2104 (Ramirez et al)
    echo $sequence | redbiom search features --context $ctx --min-count 2 | grep -v "_2104\." > ${sequence}.observed_samples.txt

    # select only the samples satisfying the metadata query
    redbiom select samples-from-metadata --from ${sequence}.observed_samples.txt --context $ctx "where empo_3=='Soil (non-saline)' and ph > 0" > $sequence.empo3_soil_samples_ph.txt

    # extract the sample metadata
    redbiom fetch sample-metadata --from $sequence.empo3_soil_samples_ph.txt --output $sequence.empo3_soil_samples_ph.metadata.txt --context $ctx

    # extract the sample data
    redbiom fetch samples --context $ctx --from $sequence.empo3_soil_samples_ph.txt --output $sequence.empo3_soil_samples_ph.biom
done

echo "filename	sample_id	ph" > observed_ph_values.txt
for f in *.metadata.txt
do
    # determine the index of the "ph" column
    column=$(head -n 1 $f | tr "\t" "\n" | grep -n "^ph$" | cut -f 1 -d ":")

    # extract the ph data
    cut -f 1,${column} $f | grep -v "SampleID" | sed "s/^/${2}	/" >> observed_ph_values.txt
done

# IDs from redbiom are of the form <qiita_study_id>.<sample_id>.<artifact_id>
nstudies=$(cat *metadata* | cut -f 1 | grep -v "^#" | cut -f 2 -d "_" | cut -f 1 -d "." | sort - | uniq -c  | wc -l)
nsamples=$(cat *metadata* | cut -f 1 | grep -v "^#" | sort - | uniq -c | wc -l)
echo "number of studies: ${nstudies}, number of samples: ${nsamples}"
popd
