# Supplementary material for: redbiom: a Rapid Sample Discovery and Feature Characterization System
Source: mSystems. 2019 Jun 25;4(4):e00215-19. doi: 10.1128/mSystems.00215-19 (PMC6593222; doi:10.1128/mSystems.00215-19)
Supplement: TABLE S1 [file mSystems.00215-19-st001.xlsx]

## Sheet: pH high
TACGGAGGGTGCGAGCGTTAATCGGAATTACTGGGCGTAAAGCGCGCGTAGGCGGTCTGTTAAGTCAGCTGTGAAAGCCCCGGGCTCAACCTGGGAACTGCAGTTGATACTGTCAGGCTGGAGTACGAGAGAGGGAGGTAGAATTCCATG
AACGTAGGACGCAAGCGTTATCCGGAGTTACTGGGCGTAAAGGGCGTGTAGGCGGCGCTGCAAGTTCGTCGTGAAAGACCCCGGCTCAACCGGGGGAGGTCGAGGGAGACTGCGGCGCTGGAGGACGGTAGAGGGACAGGGAATTCCGGG
TACGTAGGGTGCGAGCGTTAATCGGAATTACTGGGCGTAAAGGGTGCGCAGGCGGCTCCGCAAGTCAGACGTGAAATCCCCGGGCTTAACTTGGGAATGGCGTTTGAAACTACGGAGCTGGAGTGTGGCAGAGGGAGGTGGAATTCCACG
TACGAAGGGGGCTAGCGTTGTTCGGAATTACTGGGCGTAAAGCGTACGTAGGCGGATTTGTAAGTAGGGGGTGAAATCCCCAGGCTCAACCTGGGAACTGCCTTCTAGACTGCAAGTCTCGAGATCAGGAGAGGCGAGTGGAATTCCGAG
TACGTAGGTGGCAAGCGTTGTCCGGATTTATTGGGTTTAAAGGGTGCGTAGGCGGCTTTGTAAGTCAGTGGTGAAATATGTCAGCTTAACTGAGAGGGTGCCATTGATACTGCAGAGCTTGAGTACAGATGAGGTAGGCGGAATTGACGG

## Sheet: pH low
GACGTAGGGGGCCAGCGTTGCTCGGAATTACTGGGCGTAAAGGGTCCGTAGGCGGTGTGGTAAGTCGGGAGTGAAATCTCTGGGCTTAACTCAGAGGCTGCTTCCGAAACTGCCGTGCTAGAGTGCGAGAGAGGCAAGTGGAATTGCGGG
GACGTAGGGGGCCAGCGTTGCTCGGAATTACTGGGCGTAAAGGGTCCGTAGGCGGTGCGGTAAGTTGGGAGTGAAATCTCTGGGCTTAACTCAGAGGCTGCTTCCAAAACTACCGTGCTAGAGTGCGAGAGAGGCAAGTGGAATTGCGGG
GACGTAGGATGCAAGCGTTGTCCGGATTTATTGGGCGTAAAGAGTTCGTAGGCGGTTCGTTAAGTCTGATGTTAAAGATCGGGGCTCAACCCCGGGAGTGCATTGGATACTGGCGGACTGGAGTGTGGTAGAGGCTAGTGGAATTCCCAG
TACGAGGGGGGCGAGCGTTGTTCGGAATTATTGGGCGTAAAGGGTGCGTAGGCGGTTTGGTAAGTCTTATGTGAAATCTATGGGCTCAACTCATAGACTGCATGAGAAACTGCCGGGCTTGAGTGTGGGAGAGGTGAGTGGAATTTCCGG
TACGTAGGCAGCAAGCGTTGTTCGGAGTTACTGGGCGTAAAGGGTGTGTAGGCGGCTTCCTAAGTTTGGTGTGAAATCTCCCGGCTCAACCGGGAGGGTGCGCCGAATACTGAGAGGCTAGAGTGCGGGAGAGGAAAGTGGAATTCCTGG
