# Supplementary material for: redbiom: a Rapid Sample Discovery and Feature Characterization System
Source: mSystems. 2019 Jun 25;4(4):e00215-19. doi: 10.1128/mSystems.00215-19 (PMC6593222; doi:10.1128/mSystems.00215-19)
Supplement: TABLE S2 [file mSystems.00215-19-st002.xlsx]

## Sheet: Sheet1
Qiita study ID	Number of samples observed	Study title	Reference
10180	76	Metagenome of microbial communities involved in the nitrogen cycle in sugarcane soils in Brazil	Unpublished
1721	64	A combination of biochar-mineral complexes and compost improves soil bacterial processes, soil quality, and plant properties	10.1016/j.agee.2014.04.006
1521	56	Samples presented at EMP conference June 2011 Shenzhen	Unpublished
10156	49	The effect of wetland age and restoration methodology on long-term development and ecosystem functions of restored wetlands	Unpublished
2382	49	The Soil Microbiome Influences Grapevine-Associated Microbiota	10.1128/mBio.02527-14
1024	48	The Soil Microbiome Influences Grapevine-Associated Microbiota	10.1128/mBio.02527-14
1530	47	Impact of fire on active layer and permafrost microbial communities and metagenomes in an upland Alaskan boreal forest.	Unpublished
1692	41	Friedman_alaska_peat_soils	10.3390/min3030318
1036	35	Multi-omics of permafrost, active layer and thermokarst bog soil microbiomes	10.1038/ismej.2011.163
1702	20	Chu_Changbai_mountain_soil	10.1016/j.soilbio.2012.07.013
1034	19	CryoCARB Permafrost soil microbiome	10.1038/ismej.2013.219
1716	17	Panama Precip Grad Soil	10.1007/s00248-011-9973-x
1579	9	Hawaii Kohala Volcanic Soils	Unpublished
1001	8	Cannabis Soil Microbiome	10.1371/journal.pone.0099641
1031	8	Myrold_Alder_Fir	10.1007/s00248-010-9675-9
632	4	Canadian MetaMicroBiome Initiative	10.4056/sigs.1974654
1038	3	Myrold_Oregon_transect	10.1111/j.1758-2229.2011.00290.x
808	3	NEON_soils_EMP_Pilot	10.1890/ES12-00196.1
805	3	Effect of soil pH on soil metagenome	10.1111/1574-6941.12231
829	1	Environmental metagenomic interrogation of Thar desert microbial communities	10.1007/s12088-015-0549-1
